# Supplementary material for: Effect of Methyl Jasmonate Doped Nanoparticles on Nitrogen Composition of Monastrell Grapes and Wines
Source: Biomolecules. 2021 Nov 4;11(11):1631. doi: 10.3390/biom11111631 (PMC8615355; doi:10.3390/biom11111631)
Supplement: Supplementary file 1 [file biomolecules-11-01631-s001.zip]

Archive with 1 entries (1 files):
- biomolecules-1427179-supplementary.pdf
